# Supplementary material for: Effects of Steam Heat and Dry Heat Sterilization Processes on 3D Printed Commercial Polymers Printed by Fused Deposition Modeling
Source: Polymers (Basel). 2022 Feb 22;14(5):855. doi: 10.3390/polym14050855 (PMC8912381; doi:10.3390/polym14050855)
Supplement: Supplementary file 1 [file polymers-14-00855-s001.zip]

Archive with 1 entries (1 files):
- polymers-1569474-supplementary.pdf
